# Supplementary material for: Identification of N-Acyl Hydrazones as New Non-Zinc-Binding MMP-13 Inhibitors by Structure-Based Virtual Screening Studies and Chemical Optimization
Source: Int J Mol Sci. 2023 Jul 4;24(13):11098. doi: 10.3390/ijms241311098 (PMC10342305; doi:10.3390/ijms241311098)
Supplement: Supplementary file 1 [file ijms-24-11098-s001.zip]

Archive with 1 entries (1 files):
- ijms-2432125-supplementary.pdf
